# Supplementary material for: Exploration of programmed cell death-associated characteristics and immune infiltration in neonatal sepsis: new insights from bioinformatics analysis and machine learning
Source: BMC Pediatr. 2024 Jan 20;24:67. doi: 10.1186/s12887-024-04555-y (PMC10799360; doi:10.1186/s12887-024-04555-y)
Supplement: Supplementary file 3 — Supplementary Material 3: Table S3. 475 DEGs between neonatal sepsis and control samples in GSE69686 [file 12887_2024_4555_MOESM3_ESM.xlsx]

## Sheet: Sheet1
Table S3. 475 DEGs between neonatal sepsis and control samples in GSE69686
id	logFC	AveExpr	t	P.Value	adj.P.Val	B
TDRD9	1.48272	4.59722	10.6666	4.0435e-20	7.62159e-16	35.0301
ZDHHC19	0.901679	5.90255	10.3027	3.72554e-19	3.51113e-15	32.8767
HK3	0.896433	6.91438	10.1226	1.11336e-18	6.99526e-15	31.815
Q6P662_HUMAN	0.897243	5.35296	10.0167	2.11635e-18	9.97276e-15	31.192
M6PRBP1	0.601546	6.52578	9.75822	1.00989e-17	3.8071e-14	29.6763
METTL7B	1.28742	5.22353	9.71053	1.34618e-17	4.22902e-14	29.3975
NSUN7	1.07393	4.95521	9.60122	2.59834e-17	6.79652e-14	28.7596
CACNA1E	0.712883	4.64332	9.58175	2.92088e-17	6.79652e-14	28.6461
GYG1	1.16585	7.88579	9.56421	3.24519e-17	6.79652e-14	28.544
AP3B2	0.837428	4.73069	9.54422	3.65883e-17	6.89652e-14	28.4276
YIPF1	0.727203	6.82106	9.44723	6.54405e-17	1.12135e-13	27.8637
SMPDL3A	1.42669	5.74109	9.34044	1.23916e-16	1.75063e-13	27.2444
MAP2K6	1.17513	6.37115	9.31613	1.43263e-16	1.75063e-13	27.1037
NECAB1	1.15414	4.5126	9.31589	1.43475e-16	1.75063e-13	27.1023
RETN	1.98292	9.57711	9.30731	1.51011e-16	1.75063e-13	27.0526
PDGFC	0.926559	5.03786	9.3026	1.55312e-16	1.75063e-13	27.0254
DHRS9	1.24877	4.88854	9.29984	1.5789e-16	1.75063e-13	27.0094
IL1R2	1.87294	8.84321	9.22168	2.51528e-16	2.63392e-13	26.5578
PGK1	0.715155	8.03441	9.13375	4.24235e-16	4.20864e-13	26.0508
ENTPD7	1.05275	6.16573	9.10917	4.90847e-16	4.62599e-13	25.9093
STAT3	0.528923	8.56191	9.08955	5.51434e-16	4.94951e-13	25.7964
DRAM	0.784276	5.71189	9.0771	5.93669e-16	5.06349e-13	25.7249
FAM89A	1.12929	5.04308	9.07036	6.17859e-16	5.06349e-13	25.6861
GPR84	1.7054	6.11312	9.05254	6.86674e-16	5.26099e-13	25.5837
C19orf59	1.32083	8.46047	9.04983	6.97781e-16	5.26099e-13	25.5682
GRB10	0.786274	5.31662	9.01536	8.55708e-16	6.20355e-13	25.3703
PPM1M	0.513202	7.05071	8.8998	1.69324e-15	1.14356e-12	24.7085
Q8N6Q3-3	1.97348	9.01872	8.89045	1.78923e-15	1.16294e-12	24.655
PROS1	1.28364	5.2906	8.85893	2.15419e-15	1.35348e-12	24.475
C16orf57	0.590249	7.0217	8.76963	3.64149e-15	2.21414e-12	23.9659
FAM20A	0.814002	5.52776	8.73772	4.39103e-15	2.58645e-12	23.7844
NLRC4	1.2932	6.57414	8.67082	6.49741e-15	3.7112e-12	23.4045
ZDHHC20	0.645812	6.87241	8.6533	7.19837e-15	3.99065e-12	23.3052
MAPK14	0.979015	8.48649	8.62681	8.4035e-15	4.52565e-12	23.1551
GALNT14	0.752456	5.17921	8.61803	8.84538e-15	4.63129e-12	23.1054
TSPO	0.64063	8.1204	8.57992	1.10484e-14	5.62841e-12	22.8898
GALNT2	0.552979	5.86052	8.56516	1.20403e-14	5.97232e-12	22.8065
C14orf94	0.717647	7.00354	8.52439	1.52673e-14	7.37882e-12	22.5763
PCYT1A	0.557807	6.60305	8.5166	1.59747e-14	7.52769e-12	22.5324
THEX1	0.764675	5.936	8.51194	1.64137e-14	7.5459e-12	22.5061
IL1RN	0.503048	5.36931	8.48699	1.89758e-14	8.51606e-12	22.3655
MS4A4A	1.65968	5.45283	8.48115	1.96305e-14	8.60501e-12	22.3326
CARD6	0.598039	5.92578	8.47071	2.08566e-14	8.93469e-12	22.2739
Q9P1G6_HUMAN	1.00932	5.16493	8.44954	2.35845e-14	9.76606e-12	22.1547
PGD	0.845506	8.80503	8.41065	2.95491e-14	1.18504e-11	21.9362
CST7	1.19527	9.93035	8.39089	3.31308e-14	1.30101e-11	21.8253
ZNF438	0.927705	5.65943	8.38029	3.52258e-14	1.35504e-11	21.7659
NEDD4	0.880864	5.30749	8.34625	4.28881e-14	1.6044e-11	21.5751
SIGLEC5	0.773584	8.32544	8.34416	4.34104e-14	1.6044e-11	21.5634
FLOT1	0.515147	6.55101	8.32773	4.7731e-14	1.73016e-11	21.4714
OLAH	1.60943	4.42179	8.29413	5.79424e-14	2.06067e-11	21.2836
ANKRD22	1.45544	6.67806	8.28537	6.09424e-14	2.12723e-11	21.2346
Q96NU5_HUMAN	0.699695	5.34294	8.27914	6.31704e-14	2.16491e-11	21.1998
UPP1	0.734787	7.11499	8.26793	6.73829e-14	2.26804e-11	21.1373
C3orf23	0.814961	6.09625	8.26185	6.97845e-14	2.28244e-11	21.1033
FIG4	0.941777	6.04453	8.26074	7.02326e-14	2.28244e-11	21.0971
FAM151B	0.921821	5.30495	8.23806	8.0025e-14	2.5566e-11	20.9706
SLC26A8	0.779677	4.92469	8.23446	8.16998e-14	2.5666e-11	20.9506
ADAM9	1.00407	5.85915	8.22179	8.78742e-14	2.71531e-11	20.88
SLCO4C1	1.1446	6.76079	8.20474	9.69186e-14	2.94648e-11	20.7851
PHCA	0.847894	6.24461	8.19834	1.00544e-13	2.99798e-11	20.7495
IL18R1	1.62912	6.75643	8.19619	1.01794e-13	2.99798e-11	20.7375
SORT1	1.19399	7.00023	8.18912	1.06008e-13	3.07406e-11	20.6982
KCNH7	0.912676	4.65895	8.17521	1.14818e-13	3.27909e-11	20.6208
SAMSN1	0.970736	7.61844	8.15844	1.26408e-13	3.47056e-11	20.5277
PPARG	0.753245	4.88606	8.15646	1.27851e-13	3.47056e-11	20.5167
ANKS1A	0.625328	6.39074	8.15258	1.30728e-13	3.47056e-11	20.4951
IGFBP7	0.631783	6.50426	8.12683	1.51498e-13	3.9661e-11	20.3522
LOH11CR2A	0.727941	4.64136	8.09051	1.86476e-13	4.81492e-11	20.151
RAB27A	0.63532	7.23446	8.0223	2.75215e-13	6.8257e-11	19.7739
LILRA5	0.857296	8.43122	7.99818	3.15732e-13	7.72271e-11	19.6409
OSTalpha	0.715346	5.63403	7.99565	3.20317e-13	7.72271e-11	19.6269
MERTK	0.876391	4.86633	7.99267	3.25791e-13	7.72271e-11	19.6105
BMX	1.15481	5.31577	7.9916	3.27772e-13	7.72271e-11	19.6046
IDI1	0.706401	6.31194	7.98382	3.42601e-13	7.97246e-11	19.5617
SERPINB1	0.810712	8.63005	7.96144	3.89073e-13	8.94346e-11	19.4385
ANXA3	1.20302	8.95428	7.95219	4.10072e-13	9.20172e-11	19.3876
ATP9A	0.762317	5.2168	7.93893	4.42118e-13	9.8041e-11	19.3147
DPY19L3	0.827159	5.49506	7.93011	4.64828e-13	1.01879e-10	19.2662
PRDM5	0.763954	5.23034	7.92685	4.73486e-13	1.02583e-10	19.2484
DACH1	0.684106	6.33412	7.89406	5.70178e-13	1.20756e-10	19.0684
CA4	0.923341	6.57675	7.88574	5.97679e-13	1.21856e-10	19.0228
LDHA	0.839899	8.73527	7.88513	5.99756e-13	1.21856e-10	19.0194
MCTP2	0.948793	7.28115	7.8834	6.05639e-13	1.21856e-10	19.01
IL1R1	0.863906	5.20574	7.88332	6.05946e-13	1.21856e-10	19.0095
ST6GALNAC3	0.826085	4.88331	7.88281	6.07696e-13	1.21856e-10	19.0067
OSCAR	0.506924	6.28712	7.86889	6.57489e-13	1.30453e-10	18.9304
CYP19A1	0.653742	3.37142	7.84775	7.40949e-13	1.43981e-10	18.8147
RTN3	0.535826	9.23909	7.83	8.19048e-13	1.57533e-10	18.7177
ARL8A	0.531258	6.77764	7.82582	8.38603e-13	1.59665e-10	18.6948
ATP11B	0.653826	8.36475	7.72917	1.44499e-12	2.64433e-10	18.168
ALOX5AP	0.932508	8.98916	7.69825	1.71885e-12	3.11525e-10	18
PECR	0.701919	5.33905	7.65144	2.23401e-12	3.97253e-10	17.7462
CD300LF	0.609462	6.91204	7.62253	2.62564e-12	4.6253e-10	17.5899
EXT1	0.521263	6.25847	7.60771	2.85217e-12	4.93216e-10	17.5098
Q9P181_HUMAN	1.57863	5.87892	7.59396	3.07956e-12	5.27697e-10	17.4355
CYYR1	0.743082	5.26582	7.57548	3.41364e-12	5.74497e-10	17.3359
BST1	0.81774	7.50412	7.55611	3.80229e-12	6.34243e-10	17.2315
PDSS1	0.581872	6.27284	7.5358	4.25708e-12	6.97755e-10	17.1222
HIP1	0.660469	5.87544	7.53423	4.29439e-12	6.97801e-10	17.1138
SLC25A40	0.794773	7.11393	7.5152	4.77314e-12	7.62448e-10	17.0115
MMP8	2.2837	7.63221	7.5094	4.92916e-12	7.80754e-10	16.9804
CEACAM1	1.23732	8.42151	7.50062	5.17547e-12	8.06218e-10	16.9332
CLEC4D	1.37192	6.64353	7.48843	5.53738e-12	8.53858e-10	16.8678
TMEM120A	0.517267	6.96939	7.47564	5.9441e-12	9.03551e-10	16.7992
VSTM1	1.02057	7.19557	7.45509	6.66007e-12	9.96314e-10	16.6892
KCNE1	0.746337	6.30057	7.45024	6.84143e-12	1.01344e-09	16.6632
MKNK1	0.636448	7.27815	7.44917	6.88211e-12	1.01344e-09	16.6575
IRAK3	0.853531	8.38465	7.44712	6.96045e-12	1.01704e-09	16.6465
SLC28A3	0.694897	4.52049	7.44513	7.03758e-12	1.0204e-09	16.6358
HP	1.42646	7.51835	7.41744	8.20071e-12	1.17102e-09	16.4879
SLC25A24	0.51416	6.15487	7.39796	9.1317e-12	1.29416e-09	16.3839
PGM2	0.716157	6.98662	7.38676	9.71303e-12	1.35616e-09	16.3242
LRRN3	-1.07065	6.89174	-7.3764	1.02838e-11	1.42529e-09	16.2689
HRB	0.582673	8.96838	7.35797	1.13818e-11	1.54421e-09	16.1708
FAR2	0.836532	6.59669	7.35787	1.13876e-11	1.54421e-09	16.1703
PRKAR2A	0.611987	5.74923	7.31753	1.42136e-11	1.91366e-09	15.9559
KLHL2	0.903964	7.62348	7.31371	1.4515e-11	1.94038e-09	15.9356
HNRPLL	0.503522	5.40781	7.28318	1.71596e-11	2.24613e-09	15.7738
PHTF1	0.715064	5.53601	7.25821	1.96725e-11	2.52249e-09	15.6417
PSTPIP2	0.847026	8.02273	7.25195	2.03569e-11	2.59262e-09	15.6086
FAM102A	-0.678079	7.30677	-7.25004	2.05714e-11	2.60236e-09	15.5984
HGF	0.961439	4.6121	7.24527	2.11143e-11	2.65322e-09	15.5733
KIF1B	0.774186	6.10191	7.23405	2.24487e-11	2.80222e-09	15.514
TIPARP	0.504271	5.83641	7.2223	2.39359e-11	2.94881e-09	15.452
LOC728401	1.24855	7.06638	7.21778	2.45333e-11	3.00278e-09	15.4282
CD58	0.636186	6.5588	7.21458	2.49654e-11	3.02716e-09	15.4113
FPR1	0.801194	8.91231	7.21393	2.50537e-11	3.02716e-09	15.4079
ASPH	1.0121	6.53742	7.19864	2.72316e-11	3.24866e-09	15.3273
GTDC1	0.524934	5.36933	7.19154	2.83053e-11	3.35551e-09	15.2899
Q6UXZ3_HUMAN	0.812756	4.63299	7.18551	2.92512e-11	3.44598e-09	15.2581
PAM	0.54974	4.40095	7.1778	3.05036e-11	3.5712e-09	15.2176
TBC1D8	0.718007	5.66515	7.16344	3.29819e-11	3.8375e-09	15.1421
ALCAM	0.90629	5.49759	7.15967	3.36654e-11	3.893e-09	15.1223
KIAA0748	-0.581429	6.2718	-7.15162	3.5171e-11	3.99952e-09	15.08
CDC123	0.615155	7.29479	7.15134	3.52231e-11	3.99952e-09	15.0786
TOX	-0.606612	6.37165	-7.12819	3.99399e-11	4.4546e-09	14.9571
SCPEP1	0.738682	6.86451	7.10041	4.64296e-11	5.05868e-09	14.8116
VNN1	1.50997	7.74487	7.0976	4.71423e-11	5.10682e-09	14.7969
CYP1B1	0.679199	5.23279	7.08993	4.91387e-11	5.26259e-09	14.7568
GPR160	0.732272	6.90488	7.08857	4.9503e-11	5.27165e-09	14.7497
SLC16A6	0.567101	6.09214	7.06587	5.59652e-11	5.89323e-09	14.6311
Q6ZN80_HUMAN	1.01363	5.53885	7.06085	5.75024e-11	6.02146e-09	14.6049
CD163	1.64844	6.54796	7.0557	5.9125e-11	6.15717e-09	14.578
LIN7A	0.931608	7.74736	7.04613	6.22594e-11	6.41272e-09	14.5281
GLA	0.553448	6.25919	7.03954	6.45117e-11	6.57288e-09	14.4938
CDADC1	0.839172	5.14028	7.03242	6.70354e-11	6.75371e-09	14.4567
TM6SF1	0.67728	6.48085	7.03152	6.73615e-11	6.75371e-09	14.452
PLD1	0.520247	5.19278	7.02598	6.9406e-11	6.92187e-09	14.4231
C9orf84	1.06636	6.2355	7.00707	7.68445e-11	7.54397e-09	14.3248
LIPM	0.701314	3.96311	6.98867	8.48362e-11	8.28537e-09	14.2292
NKG7	1.0333	8.96932	6.98535	8.63651e-11	8.39121e-09	14.2119
C1orf162	0.675184	7.85971	6.98026	8.8756e-11	8.57929e-09	14.1856
FGD4	0.784609	6.59519	6.97455	9.15211e-11	8.80143e-09	14.1559
FCER1G	0.805846	10.6338	6.95802	1.00012e-10	9.47304e-09	14.0702
FCAR	0.71057	7.11968	6.93452	1.13435e-10	1.06375e-08	13.9486
NFATC2	-0.584319	6.48811	-6.93063	1.15823e-10	1.08077e-08	13.9285
BCL11B	-0.620357	6.61304	-6.91927	1.2308e-10	1.14218e-08	13.8698
SIGLEC10	0.689522	6.92351	6.90735	1.3118e-10	1.19691e-08	13.8082
C14orf101	0.553827	6.31051	6.89752	1.38258e-10	1.2529e-08	13.7575
PLSCR1	0.904145	7.52493	6.86517	1.64303e-10	1.44044e-08	13.5908
LPCAT2	0.812086	7.78154	6.84419	1.83716e-10	1.59579e-08	13.483
CORO2A	0.501673	5.61376	6.83306	1.94929e-10	1.67773e-08	13.4258
PLP2	0.663161	8.86303	6.83	1.98117e-10	1.68974e-08	13.4102
S100A12	0.80037	10.1767	6.83	1.98118e-10	1.68974e-08	13.4102
PLAC8	0.604043	8.89868	6.8149	2.14671e-10	1.80639e-08	13.3327
PFKFB2	0.8925	6.9348	6.81096	2.19213e-10	1.82024e-08	13.3125
ALPL	0.809249	7.87455	6.80691	2.23969e-10	1.85158e-08	13.2918
S100A11	0.635124	11.3684	6.80167	2.30292e-10	1.88015e-08	13.2649
GLRX	0.648695	7.22318	6.80156	2.30418e-10	1.88015e-08	13.2644
RNASE2	1.19125	9.68967	6.80021	2.32077e-10	1.88552e-08	13.2574
BATF	0.515151	7.05854	6.79589	2.37454e-10	1.90624e-08	13.2353
C20orf74	0.589337	6.56026	6.79573	2.3766e-10	1.90624e-08	13.2345
DNAJC13	0.68728	6.44408	6.78827	2.47241e-10	1.97318e-08	13.1963
CNIH4	0.780324	7.42062	6.78742	2.48358e-10	1.97318e-08	13.192
HPGD	0.77247	6.39467	6.78583	2.5046e-10	1.97528e-08	13.1839
TRPS1	0.713959	6.2149	6.75545	2.94158e-10	2.29115e-08	13.0287
ACSL1	0.880519	8.9983	6.74971	3.03216e-10	2.33279e-08	12.9994
IRAK4	0.546999	6.88429	6.71427	3.65584e-10	2.73448e-08	12.8189
AIM1	0.556548	6.52966	6.69319	4.08523e-10	3.01971e-08	12.7117
TXNDC3	0.964902	5.17418	6.69142	4.12335e-10	3.03598e-08	12.7028
TPK1	0.655772	5.96445	6.68836	4.19034e-10	3.04957e-08	12.6872
TIFA	0.583068	5.87327	6.68714	4.21724e-10	3.05734e-08	12.6811
WFDC1	0.571177	5.12096	6.68006	4.3774e-10	3.14922e-08	12.6451
RAB31	0.664933	8.34408	6.67458	4.50517e-10	3.20445e-08	12.6173
IL10RB	0.57255	8.26263	6.65902	4.88898e-10	3.42574e-08	12.5385
IL18RAP	1.05877	6.82744	6.65475	4.99957e-10	3.47738e-08	12.5169
FAM105A	0.723472	6.78541	6.64445	5.27712e-10	3.64802e-08	12.4648
Q3C259_HUMAN	0.639367	6.73523	6.63705	5.48608e-10	3.73311e-08	12.4273
WSB1	0.68126	8.91663	6.63471	5.55367e-10	3.76353e-08	12.4155
BCAT1	0.521764	4.62117	6.63276	5.61066e-10	3.76353e-08	12.4057
ADAMTS3	0.653897	3.59636	6.61133	6.27663e-10	4.19533e-08	12.2975
KL	0.549518	4.71933	6.60948	6.33791e-10	4.21644e-08	12.2881
TSPAN2	0.641915	7.03699	6.60445	6.50654e-10	4.30322e-08	12.2628
GGH	0.526249	4.45511	6.59682	6.7715e-10	4.4628e-08	12.2243
PLCG1	-0.517134	6.46311	-6.59039	7.00274e-10	4.59912e-08	12.1919
SIPA1L2	0.690497	5.72094	6.58497	7.20367e-10	4.71465e-08	12.1646
ERO1L	0.62993	7.04982	6.57984	7.39909e-10	4.8258e-08	12.1388
RCAN3	-0.50943	8.15007	-6.57141	7.73171e-10	5.00807e-08	12.0964
METTL9	0.502612	8.28619	6.56133	8.14861e-10	5.24208e-08	12.0458
S100A9	0.516791	12.8273	6.56068	8.17647e-10	5.24212e-08	12.0425
ATP8B4	0.959062	5.58785	6.54936	8.673e-10	5.51674e-08	11.9856
SYCP2	0.581335	3.61815	6.54876	8.69986e-10	5.51674e-08	11.9827
PAPSS1	0.533161	6.16748	6.54828	8.72189e-10	5.51674e-08	11.9802
GPR97	0.742622	7.9685	6.54102	9.05756e-10	5.69086e-08	11.9438
FKBP5	0.654301	6.65735	6.52818	9.68276e-10	6.04339e-08	11.8795
ATP6V1C1	0.727571	7.89212	6.5259	9.79843e-10	6.06074e-08	11.868
PRKCH	-0.597967	6.86873	-6.51772	1.02233e-09	6.29737e-08	11.8271
UBE2J1	0.506074	6.64587	6.51169	1.05484e-09	6.47647e-08	11.7969
CEACAM4	0.585013	8.09488	6.50375	1.09924e-09	6.70535e-08	11.7572
HSDL2	0.619871	6.62745	6.49682	1.13946e-09	6.92829e-08	11.7225
WDFY3	0.846379	7.31897	6.48826	1.19109e-09	7.1728e-08	11.6798
ATP13A3	0.565157	6.32823	6.48569	1.2071e-09	7.23988e-08	11.667
ANKRD34B	0.576076	5.40468	6.48524	1.20991e-09	7.23988e-08	11.6647
Q6ZNT7_HUMAN	1.26333	8.56595	6.4828	1.22526e-09	7.30855e-08	11.6526
HPSE	0.63434	5.74074	6.47161	1.29833e-09	7.67152e-08	11.5967
GCA	0.848286	9.82951	6.46203	1.36425e-09	8.01081e-08	11.549
BASP1	0.521169	10.0137	6.4535	1.42574e-09	8.32005e-08	11.5065
CR1	0.696614	8.65617	6.44194	1.51348e-09	8.77771e-08	11.449
BAZ1A	0.630334	7.93599	6.42673	1.63696e-09	9.37844e-08	11.3734
TCF7	-0.528395	7.07661	-6.42569	1.64577e-09	9.40032e-08	11.3682
GNS	0.686987	7.98345	6.42003	1.69442e-09	9.61993e-08	11.3401
MME	-1.0982	5.02192	-6.41561	1.73348e-09	9.81212e-08	11.3182
TMEM87B	0.52567	5.57384	6.40879	1.79542e-09	1.01021e-07	11.2844
FLVCR2	0.628379	5.78898	6.40586	1.8227e-09	1.01666e-07	11.2698
GALNT3	0.69879	4.9081	6.39457	1.93168e-09	1.07405e-07	11.2139
TTC35	0.588008	6.01684	6.38609	2.0177e-09	1.1153e-07	11.1719
VPS54	0.540842	5.58613	6.38395	2.03997e-09	1.12431e-07	11.1613
C3AR1	0.676121	5.52648	6.37446	2.14189e-09	1.15824e-07	11.1144
PIK3AP1	0.591303	8.2651	6.3736	2.15134e-09	1.15824e-07	11.1101
PYGL	0.745256	9.14775	6.37321	2.15566e-09	1.15824e-07	11.1082
APH1B	0.642648	5.66702	6.37255	2.163e-09	1.15825e-07	11.1049
ALPK1	0.652352	6.43367	6.36468	2.25209e-09	1.20254e-07	11.066
LXN	0.515207	6.0695	6.34594	2.47903e-09	1.30837e-07	10.9736
HSCB	0.581378	5.24543	6.32242	2.79592e-09	1.45178e-07	10.8577
FSD1L	0.594379	3.86972	6.32207	2.80105e-09	1.45178e-07	10.856
HPR	0.680085	6.43429	6.32189	2.80358e-09	1.45178e-07	10.8551
GPR141	0.919257	7.81946	6.31859	2.85123e-09	1.4724e-07	10.8389
EMR3	-0.903276	6.54432	-6.2986	3.15757e-09	1.61731e-07	10.7406
P2RX1	0.521075	6.79472	6.27334	3.59101e-09	1.81466e-07	10.6167
TLR5	0.606985	7.11501	6.26927	3.66618e-09	1.84338e-07	10.5968
CHIT1	0.726969	5.85907	6.26921	3.6674e-09	1.84338e-07	10.5965
MLKL	0.583705	6.97857	6.23967	4.26108e-09	2.10806e-07	10.452
PIK3CB	0.587362	6.6569	6.2242	4.60893e-09	2.25265e-07	10.3765
RRAGD	0.581175	5.74332	6.22402	4.61309e-09	2.25265e-07	10.3756
CHKA	0.519018	4.94044	6.21905	4.73053e-09	2.29218e-07	10.3515
Q9P1I3_HUMAN	0.716996	6.46908	6.21123	4.92177e-09	2.36734e-07	10.3133
FCGR1A	1.14411	7.42545	6.20257	5.14202e-09	2.4662e-07	10.2712
GNAQ	0.506181	7.67898	6.19353	5.38247e-09	2.56198e-07	10.2272
MAML2	-0.578434	6.65989	-6.1929	5.3996e-09	2.56365e-07	10.2241
VSIG4	0.810732	5.35048	6.19039	5.46857e-09	2.58988e-07	10.2119
APAF1	0.658023	6.64494	6.18069	5.74312e-09	2.7063e-07	10.1648
NCF4	0.650096	9.16143	6.15991	6.37759e-09	2.97107e-07	10.064
CD5	-0.602196	7.17666	-6.15949	6.39103e-09	2.97107e-07	10.0619
MTHFD2	0.53832	6.09057	6.15686	6.47628e-09	2.99195e-07	10.0492
CD3E	-0.674873	8.06893	-6.14004	7.04848e-09	3.19367e-07	9.96775
SIGLEC14	0.672731	8.74232	6.1378	7.12846e-09	3.22216e-07	9.9569
ALOX5	0.53365	8.56311	6.12986	7.41851e-09	3.32932e-07	9.91853
TLR8	0.860317	8.15002	6.12663	7.54014e-09	3.37587e-07	9.90289
MAP3K5	0.596271	6.77666	6.11538	7.97809e-09	3.53833e-07	9.84859
OBFC2A	0.621041	7.99913	6.09911	8.65634e-09	3.78626e-07	9.77011
PPP1R3D	0.54694	5.94241	6.08348	9.36087e-09	4.01921e-07	9.69486
CD3D	-0.64073	7.34593	-6.0821	9.42603e-09	4.02098e-07	9.68819
SIRPD	0.636979	6.27873	6.08203	9.42899e-09	4.02098e-07	9.68789
DYSF	0.644227	7.97566	6.07958	9.54564e-09	4.05238e-07	9.67607
ACSL4	0.699113	7.33409	6.07182	9.92291e-09	4.19365e-07	9.6388
CSNK1A1L	0.535154	6.30652	6.06292	1.03743e-08	4.36483e-07	9.59603
MCTP1	0.68804	6.65539	6.0585	1.06059e-08	4.45236e-07	9.57479
LCN2	0.822346	8.03558	6.05612	1.07326e-08	4.48556e-07	9.56338
FCGR1B	1.13088	7.92151	6.03669	1.18243e-08	4.88763e-07	9.47025
C17orf60	0.883516	6.45691	6.03445	1.19569e-08	4.92984e-07	9.45952
FAIM3	-0.579109	7.59318	-6.03409	1.19787e-08	4.92984e-07	9.45778
NP_001073991.1	0.611438	5.18302	6.03063	1.21867e-08	4.98281e-07	9.44123
PLB1	0.516568	5.71696	6.02476	1.25479e-08	5.08636e-07	9.41315
DAAM2	0.765607	5.43244	6.0126	1.33303e-08	5.39192e-07	9.35501
SLC1A3	0.753614	4.53653	6.00875	1.35881e-08	5.48442e-07	9.3366
PADI4	0.663079	8.19223	5.99864	1.42874e-08	5.7177e-07	9.28837
NUDT5	0.524089	5.71526	5.99655	1.44368e-08	5.75303e-07	9.27837
EMR1	0.778211	6.96891	5.98374	1.53836e-08	6.04095e-07	9.21732
NELL2	-0.631959	5.36515	-5.97301	1.62237e-08	6.31823e-07	9.16623
ITGAM	0.62707	8.16676	5.96408	1.6957e-08	6.54965e-07	9.12375
FNDC3B	0.548976	7.16335	5.9599	1.73117e-08	6.66999e-07	9.10386
ANXA1	0.670103	8.78364	5.95957	1.73394e-08	6.66999e-07	9.10233
IL10	0.512561	3.42489	5.95864	1.74199e-08	6.68715e-07	9.09788
PFKFB3	0.66989	7.28142	5.95591	1.76564e-08	6.73697e-07	9.08492
PTPN22	0.55259	6.73511	5.94839	1.83247e-08	6.93578e-07	9.04923
CD40LG	-0.628633	6.57944	-5.93708	1.93772e-08	7.26124e-07	8.99557
AIM2	0.947893	4.94376	5.9358	1.94999e-08	7.2783e-07	8.98951
BCL6	0.594478	8.83665	5.9194	2.11427e-08	7.84487e-07	8.91181
ETS2	0.57379	7.70576	5.91301	2.18188e-08	8.04278e-07	8.88158
EVL	-0.555127	7.82512	-5.88192	2.54217e-08	9.12713e-07	8.73479
CD3G	-0.792005	7.8404	-5.8416	3.09743e-08	1.08721e-06	8.54512
HCK	0.590189	9.22072	5.83302	3.23005e-08	1.12747e-06	8.50487
Q6ZVA3_HUMAN	0.605235	5.15183	5.82467	3.36451e-08	1.16577e-06	8.46572
FLJ22662	0.739581	9.40458	5.81051	3.60517e-08	1.22874e-06	8.39941
S100P	0.678925	7.35079	5.81015	3.61146e-08	1.22874e-06	8.39773
TCN1	1.25808	6.57451	5.78384	4.10485e-08	1.37673e-06	8.27484
TRIM25	0.576179	8.09902	5.7827	4.12769e-08	1.38193e-06	8.26951
SIGLEC9	0.67712	8.14777	5.71078	5.84765e-08	1.85872e-06	7.93537
ARHGAP18	0.513277	6.69081	5.70755	5.93947e-08	1.88065e-06	7.92043
FPR2	0.770017	6.7277	5.70015	6.15534e-08	1.93048e-06	7.88619
F5	0.752349	6.10394	5.68687	6.56196e-08	2.03767e-06	7.82485
TCN2	0.563451	5.58243	5.66935	7.13863e-08	2.18861e-06	7.74409
HHEX	0.518358	8.51382	5.66928	7.14095e-08	2.18861e-06	7.74378
SKAP1	-0.568093	6.48595	-5.66385	7.32979e-08	2.23559e-06	7.71876
CHCHD7	0.501038	6.2822	5.64157	8.15652e-08	2.44813e-06	7.61631
CLEC1B	0.8079	7.50233	5.63203	8.5376e-08	2.5263e-06	7.57255
LIMK2	0.503015	6.95368	5.61464	9.27785e-08	2.73247e-06	7.49286
RP2	0.532036	7.68262	5.60795	9.57894e-08	2.81675e-06	7.46226
OMG	0.675307	5.58346	5.6007	9.91623e-08	2.89759e-06	7.4291
LOC729891	0.591618	6.81983	5.60039	9.93073e-08	2.89759e-06	7.4277
AQP9	0.710359	9.09817	5.57253	1.13399e-07	3.27204e-06	7.30057
ABHD2	0.513463	7.062	5.57221	1.13575e-07	3.27204e-06	7.29909
KBTBD7	0.646318	6.43029	5.56907	1.15284e-07	3.30745e-06	7.28478
C10orf131	0.54271	3.76762	5.56699	1.1643e-07	3.33017e-06	7.27531
UGCG	0.689761	7.45996	5.56115	1.19701e-07	3.41339e-06	7.24877
LARP1	-0.5916	8.91994	-5.56053	1.20056e-07	3.41834e-06	7.24593
SERPINB2	0.885995	5.20814	5.55276	1.24566e-07	3.53131e-06	7.21061
RASGRP1	-0.521375	6.44958	-5.52137	1.44536e-07	4.03011e-06	7.06822
MANSC1	0.581845	6.59899	5.50481	1.56303e-07	4.31988e-06	6.99328
MBOAT1	0.522629	6.48999	5.49083	1.66953e-07	4.56072e-06	6.93018
PIK3R2	-0.568473	6.48895	-5.48938	1.68103e-07	4.57663e-06	6.92361
SLC36A4	0.531234	5.39461	5.48917	1.68264e-07	4.57663e-06	6.9227
EMB	0.599012	7.59179	5.48013	1.75583e-07	4.75513e-06	6.88194
GIMAP7	-0.587295	8.46582	-5.47155	1.82818e-07	4.91575e-06	6.84329
LBH	-0.588479	8.1287	-5.46372	1.89669e-07	5.06385e-06	6.80809
IL7R	-0.765506	9.28005	-5.44914	2.03115e-07	5.36206e-06	6.74255
CD96	-0.61438	7.20051	-5.43848	2.13518e-07	5.61312e-06	6.69475
LEF1	-0.703637	8.47171	-5.42715	2.25156e-07	5.86183e-06	6.64398
MMP9	1.00601	8.74226	5.39633	2.60024e-07	6.65924e-06	6.50626
IGSF6	0.630742	9.2159	5.39462	2.62105e-07	6.68527e-06	6.49864
ACPP	0.662594	6.37646	5.38535	2.73667e-07	6.92396e-06	6.45736
CLEC5A	0.952365	5.67876	5.38478	2.74395e-07	6.93307e-06	6.45482
CTSC	0.504374	7.34098	5.38039	2.8007e-07	7.03872e-06	6.43524
EIF2C4	0.513999	7.69172	5.38007	2.80489e-07	7.03986e-06	6.43381
CEP55	0.615772	3.98875	5.35877	3.09684e-07	7.63038e-06	6.33914
SULT1B1	0.766923	7.47943	5.34806	3.25456e-07	7.99808e-06	6.29165
NDUFAF1	0.526685	4.97864	5.33467	3.4629e-07	8.43309e-06	6.23234
RNF144B	0.581178	6.92739	5.30459	3.97942e-07	9.44687e-06	6.09948
LIPN	0.772735	6.08669	5.29756	4.11069e-07	9.72177e-06	6.06847
LGALS1	0.617851	9.41797	5.27507	4.55898e-07	1.07014e-05	5.96958
GARS	0.555755	6.57888	5.25556	4.98653e-07	1.15327e-05	5.88397
TYROBP	0.556709	10.875	5.25132	5.08432e-07	1.17261e-05	5.86542
TNFSF13B	0.547523	7.73463	5.25105	5.09053e-07	1.17261e-05	5.86425
LGALS2	-1.11265	6.1918	-5.25059	5.10126e-07	1.17261e-05	5.86224
TCTEX1D1	0.517393	4.15052	5.23807	5.40248e-07	1.23582e-05	5.80746
UBQLN2	0.539993	5.2712	5.23667	5.43735e-07	1.24078e-05	5.80132
CCR1	0.654724	7.72557	5.23477	5.48475e-07	1.24707e-05	5.79303
CD24	0.742066	8.52239	5.22375	5.76813e-07	1.29108e-05	5.74493
ENTPD1	0.552262	7.09469	5.21912	5.89161e-07	1.30956e-05	5.72471
RPIA	-0.782419	8.19421	-5.21371	6.03884e-07	1.3386e-05	5.70115
SLC22A15	0.516559	5.76852	5.2118	6.09183e-07	1.34771e-05	5.69281
SERPINA1	0.5256	9.18247	5.21084	6.11847e-07	1.35202e-05	5.68864
ACN9	0.532719	5.17881	5.20361	6.32345e-07	1.39242e-05	5.65719
CAMK4	-0.667125	6.67249	-5.19946	6.4444e-07	1.40917e-05	5.63911
DZIP3	-0.581278	5.76352	-5.13827	8.50751e-07	1.78971e-05	5.37411
GMFG	0.527611	10.9396	5.13112	8.78716e-07	1.84032e-05	5.34326
BCL2A1	0.564331	7.61471	5.12131	9.18506e-07	1.90252e-05	5.30103
OCIAD2	-0.5308	6.40912	-5.0936	1.04063e-06	2.13205e-05	5.18201
FOLR3	0.656282	6.76355	5.08208	1.09591e-06	2.2164e-05	5.13266
TLR1	0.524295	6.75634	5.07862	1.11309e-06	2.24633e-05	5.11784
CD28	-0.54655	6.15257	-5.02533	1.41275e-06	2.77673e-05	4.89069
HLA-DRA	-0.545743	7.53862	-5.02014	1.4458e-06	2.82403e-05	4.86866
DDX60L	0.575729	6.87333	5.01968	1.44877e-06	2.8269e-05	4.8667
FCER1A	-0.525174	4.43021	-4.98259	1.70838e-06	3.24936e-05	4.70974
NOLA3	0.545887	9.98608	4.96908	1.81369e-06	3.41862e-05	4.6528
C2orf12	0.597776	6.83027	4.96728	1.82826e-06	3.44265e-05	4.64518
SLFN5	-0.574036	7.33999	-4.93858	2.07528e-06	3.8163e-05	4.52457
FAM129A	0.59416	8.14701	4.92371	2.21578e-06	4.0392e-05	4.46225
Q6ZPC0_HUMAN	0.603506	5.033	4.9117	2.33591e-06	4.21121e-05	4.41202
ALDH5A1	-0.552813	6.00242	-4.91159	2.33695e-06	4.21121e-05	4.4116
Q6UXP0_HUMAN	0.74102	5.45729	4.90419	2.41411e-06	4.32133e-05	4.3807
PLEK	0.514402	8.47158	4.90145	2.44339e-06	4.36958e-05	4.36924
DOCK10	-0.528584	6.9198	-4.89793	2.48135e-06	4.42487e-05	4.35458
PLXNC1	0.54362	8.12406	4.89679	2.49385e-06	4.43878e-05	4.3498
ADFP	0.676003	5.80156	4.88337	2.64473e-06	4.65458e-05	4.29394
PADI2	0.547748	7.196	4.87452	2.74909e-06	4.81576e-05	4.25715
OLFM4	1.33489	7.1689	4.86182	2.90589e-06	5.07158e-05	4.20441
ITK	-0.542403	6.79603	-4.83046	3.33108e-06	5.69244e-05	4.07463
CPD	0.520303	7.28588	4.82754	3.37354e-06	5.74417e-05	4.0626
CCR7	-0.612092	9.30048	-4.8203	3.48123e-06	5.89557e-05	4.03275
SULF2	-0.534835	6.79027	-4.79845	3.82688e-06	6.37215e-05	3.94283
PGLYRP1	0.781121	9.37478	4.76149	4.4886e-06	7.29359e-05	3.79139
ABHD12B	0.514353	5.68699	4.74492	4.81979e-06	7.73834e-05	3.72382
P2RY13	0.673175	8.68922	4.73638	4.99966e-06	8.00667e-05	3.68905
C5AR1	0.561299	9.24424	4.7325	5.08361e-06	8.12042e-05	3.67325
Q6ZUR4_HUMAN	0.525435	8.51591	4.73226	5.08895e-06	8.12206e-05	3.67226
CLEC12B	0.634587	4.30761	4.70004	5.84069e-06	9.15901e-05	3.54155
C5orf36	0.543438	5.32053	4.69842	5.88101e-06	9.19164e-05	3.53503
ABCB10	-0.627645	8.51429	-4.69042	6.08516e-06	9.46363e-05	3.50267
MGAM	0.680772	8.72289	4.67017	6.6326e-06	0.000101393	3.421
CD74	-0.517443	9.16475	-4.66905	6.66409e-06	0.000101792	3.4165
DIAPH2	0.546298	6.10435	4.65481	7.07941e-06	0.00010718	3.3592
TLR2	0.534367	7.57264	4.65345	7.12031e-06	0.000107496	3.35374
FCGR2A	0.503811	9.75781	4.65113	7.19052e-06	0.000108427	3.34444
PCGF5	-0.51677	9.01404	-4.61848	8.25469e-06	0.000121652	3.21367
CA8	-0.826601	7.31639	-4.57362	9.96699e-06	0.000142001	3.03519
FEM1A	-0.500988	6.7972	-4.55967	1.05662e-05	0.000149556	2.97993
C6orf173	0.526253	4.64692	4.55517	1.07667e-05	0.000151562	2.96214
Q6ZUT2_HUMAN	0.542318	2.91166	4.52783	1.20663e-05	0.000168099	2.85433
P1854_HUMAN	0.537195	4.48969	4.49331	1.39251e-05	0.000188695	2.71885
CLEC4E	0.704375	8.61346	4.46907	1.53913e-05	0.000205461	2.62423
TLR4	0.553248	9.1398	4.44883	1.67291e-05	0.000220817	2.54549
ARG2	0.8107	7.20887	4.43812	1.74812e-05	0.000228072	2.50395
E2F2	-0.693201	8.29106	-4.39964	2.04614e-05	0.000261299	2.35534
GZMA	-0.786035	7.7647	-4.36792	2.3281e-05	0.000291159	2.23353
CYBB	0.532292	9.47871	4.30678	2.98026e-05	0.000354863	2.00073
GVIN1	-0.568001	6.91491	-4.28548	3.24614e-05	0.000381704	1.92023
VNN2	0.504512	9.50675	4.27056	3.44578e-05	0.000400182	1.86403
RHD	-0.802127	7.89897	-4.23315	3.99957e-05	0.000453052	1.72376
Q9P1G5_HUMAN	0.533122	10.2277	4.2245	4.13932e-05	0.000467109	1.69145
O94914_HUMAN	0.508632	5.22373	4.18453	4.84782e-05	0.000534678	1.54289
SEC14L4	-0.515584	6.12655	-4.1794	4.94667e-05	0.000543039	1.52392
DDB1	-0.516558	7.8413	-4.15174	5.51432e-05	0.000593939	1.42185
RANBP10	-0.559712	7.81191	-4.13941	5.78683e-05	0.000616945	1.37655
GALNT5	-0.681792	5.04802	-4.13246	5.94631e-05	0.000632874	1.35103
GPR174	-0.564576	6.11531	-4.1299	6.00582e-05	0.000637628	1.34168
PLVAP	-0.860469	7.2558	-4.12007	6.24068e-05	0.000658626	1.30567
RNF123	-0.570592	7.54754	-4.06661	7.67868e-05	0.000778985	1.11115
DNAJA4	-0.530189	6.93313	-4.05501	8.03015e-05	0.00081028	1.0692
TSPAN7	-0.502669	7.11107	-4.05346	8.07822e-05	0.000814694	1.0636
UBE2O	-0.878779	8.6639	-4.04754	8.26448e-05	0.000830369	1.04224
LY96	0.706877	7.02689	4.03842	8.55937e-05	0.000853781	1.00939
ARG1	0.531914	8.58506	4.03549	8.65633e-05	0.000859658	0.998835
TRAK2	-0.630003	9.51222	-4.03032	8.82973e-05	0.000875035	0.980254
C9orf5	-0.582959	8.0989	-4.01677	9.30038e-05	0.000913987	0.931615
SOX6	-0.546546	6.54301	-3.98768	0.000103927	0.00100303	0.827658
SIRPB1	0.520678	7.42871	3.97481	0.00010914	0.00104319	0.781865
PYHIN1	-0.52939	5.474	-3.94766	0.000120971	0.00113499	0.685606
SFRS2B	-0.583356	7.40486	-3.91257	0.000138071	0.00126927	0.56205
C1orf128	-0.610807	8.70997	-3.83136	0.0001869	0.00165161	0.279476
HIST1H2BM	0.598588	6.51651	3.79976	0.000210007	0.0018183	0.170854
HIST1H1B	0.560053	5.4672	3.78784	0.000219413	0.00188158	0.130053
BPI	0.790332	7.08976	3.76872	0.000235335	0.00199095	0.0648397
EBI2	-0.506594	7.64315	-3.75596	0.000246559	0.00206551	0.0214882
USP12	-0.51467	9.1727	-3.75419	0.000248156	0.00207519	0.0154833
FAM83A	0.731467	5.97015	3.72286	0.000278102	0.00227761	-0.0904578
ITLN1	-0.705273	7.11309	-3.71684	0.000284226	0.00231835	-0.1107
KLRB1	-0.646128	6.11694	-3.71258	0.000288647	0.00234412	-0.125042
SERPINB10	0.829641	5.21929	3.65885	0.000350213	0.00273907	-0.304548
Q9UFT6_HUMAN	-0.551971	7.44892	-3.65828	0.00035093	0.00274354	-0.306447
ST6GALNAC4	-0.502342	7.58684	-3.61444	0.000410272	0.00310073	-0.451291
ASCC2	-0.526771	8.94704	-3.59405	0.000440985	0.00328323	-0.518155
RBM38	-0.541795	9.2316	-3.58346	0.000457775	0.00338111	-0.552747
MICAL2	-0.502914	9.04202	-3.54779	0.000518897	0.00373418	-0.668685
RNASE3	0.61973	6.78524	3.54554	0.000522993	0.00375682	-0.675954
SLPI	0.568334	7.5365	3.5243	0.00056325	0.00399876	-0.744486
CLC	-0.894095	8.36506	-3.50815	0.000595788	0.00417783	-0.796358
SPTB	-0.581071	7.75605	-3.48808	0.000638676	0.00441614	-0.86052
MMRN1	0.529366	5.61659	3.46538	0.000690699	0.00470169	-0.93275
ELOVL6	-0.555168	6.17849	-3.45093	0.000725857	0.00488806	-0.978516
GSPT1	-0.532057	9.70312	-3.39318	0.000883798	0.00570504	-1.15977
SPTA1	-0.741757	7.39515	-3.39174	0.000888113	0.00573093	-1.16425
CX3CR1	-0.521857	7.11099	-3.38794	0.000899608	0.00577938	-1.17607
MICALCL	-0.588456	7.20509	-3.3662	0.000968147	0.00614431	-1.24356
Q96PS2_HUMAN	0.503573	7.68594	3.35823	0.000994461	0.006267	-1.2682
THEM5	-0.584537	8.26154	-3.34286	0.00104713	0.00653929	-1.31558
GPR109B	-0.527223	5.8027	-3.29652	0.00122205	0.0073874	-1.45727
HBZ	-0.762649	10.1483	-3.28127	0.00128534	0.00768391	-1.50353
TRIM10	-0.571526	6.83404	-3.23316	0.00150564	0.00870015	-1.64827
FOXO4	-0.507205	7.74623	-3.22085	0.00156743	0.00899099	-1.68502
KLRF1	-0.508111	4.2526	-3.18628	0.00175368	0.00984076	-1.78753
XK	-0.509689	8.61212	-3.18061	0.0017861	0.00996609	-1.80424
CLEC12A	0.54774	7.08447	3.12229	0.00215369	0.0116018	-1.97471
HEBP1	-0.510895	8.35381	-3.09297	0.00236392	0.0125091	-2.05939
PHOSPHO1	-0.617452	9.62567	-3.00285	0.00313459	0.0155853	-2.31522
TSPAN5	-0.531507	8.62264	-2.97143	0.00345354	0.0168642	-2.40282
SLC14A1	-0.552614	9.60261	-2.88264	0.00452332	0.0208202	-2.646
FECH	-0.507372	10.0326	-2.87443	0.00463625	0.0212314	-2.66817
SLC7A5	-0.57948	8.66531	-2.84699	0.00503236	0.0225576	-2.74179
IGF2BP2	-0.530326	9.14755	-2.84329	0.00508812	0.0227319	-2.75167
SELENBP1	-0.511649	9.46533	-2.79066	0.00594411	0.0257505	-2.89096
SFRP2	-0.521664	5.6655	-2.67077	0.00840318	0.0336216	-3.19949
TUBB2A	-0.778958	7.68124	-2.60152	0.0102111	0.0389692	-3.37209
IFIT1L	-0.626817	10.0585	-2.59288	0.0104595	0.0397562	-3.39333
